# Supplementary material for: CUX1-related neurodevelopmental disorder: deep insights into phenotype-genotype spectrum and underlying pathology
Source: Eur J Hum Genet. 2023 Aug 30;31(11):1251–60. doi: 10.1038/s41431-023-01445-2 (PMC10620399; doi:10.1038/s41431-023-01445-2)
Supplement: Supplementary file 1 — Table S1 [file 41431_2023_1445_MOESM1_ESM.xlsx]

## Sheet: Table S1
individual	1	2	3	4	5	6	7	8	9	10	11	12	13	14	15	16	17	18	19	20	21	22	23	24	25	26	27	28	29	30	31	32	33	34		CASP_1	CASP_2		F1	F2
Gender	male	male	female	male	male	male	female	male	male	female	male	female	male	female	male	male	male	male	male	female	male	male	male	male	male	female	male	female	male	male	male	male	female	male (XYY)			male		female	female
Age at last evaluation	3y 10m	78 y	12 y	7m	15y	21y	55y	4y	38y	2y 5m	6y2m	8 y	7y	12y 7m	6y 5m	18y	2y1m	3y 6m	12y	32y 9m	10y1m	7y	6 y 7 m	4y 10 m	9y 8m	5y 9m	2y	4y 4m	14 y	5y	na	5y 6m	19y	13 y			18 m		9days (Autopsy)	10days (died at 2months1/2)
Genotype
Variant type	Nonsense	Splice variant	Splice variant	Nonsense	Missense	Nonsense	Nonsense	Deletion	Frameshift	Nonsense	Deletion	Deletion	Nonsense	Deletion	Nonsense	missense	Frameshift	Duplication	Duplication	Duplication	Deletion	Deletion	Nonsense	Missense	Duplication	Frameshift	Missense	Duplication	Deletion	Large deletion	Large deletion	Large deletion	Unbalanced translocation with 47kb loss on chr7 and 87kb loss on chr10	Inversion		missense (likely not causative)	missense (likely not causative)		Deletion	Frameshift
affected protein	CUX1, CASP	CUX1, CASP	CUX1, CASP	CUX1, CASP	CUX1, CASP	CUX1, CASP	CUX1, CASP	CUX1, CASP	CUX1, CASP	CUX1	CUX1	CUX1	CUX1	CUX1	CUX1	CUX1	CUX1	CUX1	CUX1	CUX1	CUX1	CUX1	CUX1	CUX1	CUX1	CUX1	CUX1	CUX1	CUX1	CUX1, CASP	CUX1, CASP	CUX1, CASP	CUX1, CASP	CUX1		CASP	CASP		CUX1	CUX1
transcript	NM_001202543.2	NM_001202543.2	NM_001202543.2	NM_001202543.2	NM_001202543.2	NM_001202543.2	NM_001202543.2	NM_001202543.2	NM_001202543.2	NM_001202543.2	NM_001202543.2	NM_001202543.2	NM_001202543.2	NM_001202543.2	NM_001202543.2	NM_001202543.2	NM_001202543.2	NM_001202543.2	NM_001202543.2	NM_001202543.2	NM_001202543.2	NM_001202543.2	NM_001202543.2	NM_001202543.2	NM_001202543.2	NM_001202543.2	NM_001202543.2	NM_001202543.2	NM_001202543.2				NM_001202543.1	NM_001202543.2		NM_001913.4	NM_001913.4		NM_001202543.2	NM_001202543.2
Variant description	c.61C>T	c.63+1G>A	c.223-2A>G	c.571C>T	c.795G>C	c.985G>T	c.985G>T	c.1091del	c.1091del	c.1606C>T	c.1609del	c.1626del	c.1720C>T	c.2398del	c.2617C>T	c.2839G>A	c.2902del	c.3197dup	c.3197dup	c.3197dup	c.3334del	c.3533_3536del	c.3596G>A	c.3634A>T	c.3783_3784dup	c.3819delG	c.4064C>T	c.4321dup	c.4440_4448del	del exons 2-7	del exons 3-24	del exons 9-24	t(7;10)(q22.1;q26.3)‡			c.1820T>C	c.1570C>T		del exons 5-8	c.4264_4265dup
Predicted protein	p.(Gln21*)	p.?	p.?	p.(Gln191*)	p.(Arg265Ser)	p.(Glu329*)	p.(Glu329*)	p.(Glu364Glyfs*2)	p.(Glu364Glyfs*2)	p.(Gln536*)	p.(Ser537Alafs*39)	p.(Met543Trpfs*33)	p.(Gln574*)	p.(Gln800Argfs*19)	p.(Gln873*)	p.(Glu947Lys)	p.Glu968Argfs*24	p.(Ala1067Cysfs*3)	p.(Ala1067Cysfs*3)	p.(Ala1067Cysfs*3)	p.(Gln1112Serfs*19)	p.(Arg1178Profs*9)	p.(Trp1199*)	p.(Met1212Leu)	p.(Leu1262Argfs*10)	p.(Tyr1274Ilefs*21)	p.(Thr1355Ile)	p.(Glu1441Glyfs*121)	p.(Asp1481Argfs*78)	p.?	p.?	p.?	p.(Glu307_Glu1055delinsThrLeuGluAlaSerPheSerProAlaLysTrpAla*)	p.? (predicted LOF)		p.(Met607Thr)	p.(Arg524Cys)		p.?	p.(Ala1423Profs*74)
Chr7(GRCh37) position	g.101459371C>T	g.101459374G>A	g.101713617A>G	g.101754985C>T	g.101813764G>C	g.101821872G>T	g.101821872G>T	g.101833133del	g.101833133del	g.101840264C>T	g.101840267del	g.101840284del	g.101840378C>T	g.101844942del	g.101845161C>T	g.101845383G>A	chr7:101845476del	g.101870680dup	g.101870680dup	g.101870680dup	g.101870817del	g.102234118_102234121del	g.101877461G>A	g.101877499A>T	g.101882727_101882728dup	g.101882763del	g.101891835C>T	g.101892092dup	g.101892212_101892219del	arr[GRCh37] 7q22.1(101,508,552_101,747,672)x1	arr[GRCh37] 7q22.1(101658876_101901426)x1	arr[GRCh37] 7q22.1(101759560_101893297)x1	chr7:101,821,803-chr10:131,047,447 and chr7:101,868,591-chr10:130,960,784 (GRCh37)	g.101867386-101897259inv		g.101924151T>C	g.101921226C>T		arr[GRCh37] 7q22.1(101736364x2,101739550_101758584x1,101771851x2)dn	g.101892035_101892036dup
Inheritance	de novo	unknown	de novo	de novo	de novo	maternal	unknown	paternal	unknown	de novo	de novo	de novo	de novo	de novo	de novo	de novo	paternal	maternal	maternal	unknown	de novo	maternal	de novo	de novo	de novo	de novo	de novo	unknown, not maternal	de novo	maternal	de novo, mosaic	de novo	de novo	de novo		de novo	de novo		de novo	de novo
ACMG criteria	PVS1_Strong, PS2_Moderate, PM2_Supporting	PVS1, PM2_Supporting	PVS1, PS2_Moderate, PM2_Supporting	PVS1, PS2_Moderate, PM2_Supporting	PS2, PM2_Supporting, PP2, BP1	PVS1, PM2_Supporting	PVS1, PM2_Supporting	PVS1, PM2_Supporting	PVS1, PM2_Supporting	PVS1, PS2_Moderate, PM2_Supporting	PVS1, PS2_Moderate, PM2_Supporting	PVS1, PS2_Moderate, PM2_Supporting	PVS1, PS2_Moderate, PM2_Supporting	PVS1, PS2_Moderate	PVS1, PS2_Moderate, PM2_Supporting	PS2_Moderate, PM2_Supporting, PP2, PP3, BP1	PVS1, PM2_Supporting	PVS1, PM2_Supporting	PVS1, PM2_Supporting	PVS1, PM2_Supporting	PVS1, PS2_Moderate, PM2_Supporting	PVS1, PM2_Supporting	PVS1, PS2_Moderate, PM2_Supporting	PS2_Moderate, PM2_Supporting, PP2, BP1	PVS1, PS2_Moderate, PM2_Supporting	PVS1_STR, PS2_Moderate, PM2_Supporting	PS2_Moderate, PM2_Supporting, PP2, BP1, BP4	PVS1_Moderate, PM2_Supporting	PVS1_Moderate, PS2_Moderate, PM2_Supporting	PVS1, PM2_Supporting	PVS1, PS2_Moderate, PM2_Supporting	PVS1, PS2_Moderate, PM2_Supporting	PVS1_Strong, PS2_strong, PM2_Moderate	PVS1, PS2_Moderate, PM2_Supporting		PS2_Supporting; PM2_SUP, BP4	PS2_Moderate, PM2_SUP, PP3		PVS1, PS2_Moderate, PM2_Supporting	PVS1_Moderate, PS2_Moderate, PM2_Supporting
ACMG classification	likely pathogenic	likely pathogenic	pathogenic	pathogenic	likely pathogenic	likely pathogenic	likely pathogenic	likely pathogenic	likely pathogenic	pathogenic	pathogenic	pathogenic	pathogenic	pathogenic	pathogenic	uncertain significance	likely pathogenic	likely pathogenic	likely pathogenic	likely pathogenic	pathogenic	likely pathogenic	pathogenic	uncertain significance	pathogenic	likely pathogenic	uncertain significance	uncertain significance	uncertain significance	likely pathogenic	pathogenic	pathogenic	pathogenic	pathogenic		uncertain significance	uncertain significance		pathogenic	uncertain significance
Method used	Trio exome seq	exome seq (solo)		Trio exome seq	Trio exome seq	Trio exome seq	Trio exome seq	exome seq (solo)	Sanger seq	Trio exome seq	exome seq (solo)	Trio WGS	exome seq (solo)	Trio exome seq	Trio exome seq	Trio genome seq	exome seq (solo)	exome seq (solo)	Sanger seq	Sanger seq	Trio genome seq	Trio exome seq	exome seq (solo)	Trio exome seq	Trio exome seq	Trio exome seq; NMD analysis from PAX blood and Sanger seq	Trio exome seq	Expanded panel (exome slice) duo	Trio exome seq	Chromosome microarray	Chromosome microarray	Chromosome microarray	Trio genome seq	Trio genome seq		Trio exome seq	Trio exome seq		Chromosome microarray	Trio genome seq
Pregnancy and birth
Normal/abnormal and how	N/A	maternal age was 41 years at birth	fetal US and NMR scan:cerebellar vermis hypoplasia, polyhydramios. Neonatal hypotonia and hypoglicemia.	symmetric SGA, severe retinopathy, lactic acidosis, direct hyperbilirubinemia, and thrombocytopenia of prematurity. Mother was dx with COVID at 7wks gestation	Normal pregnancy and birth.	Ceaserian sectio, hypoxia intrauterina, asfyxia neonatalis, Apgar 6/1, 9/5, 10/10	Normal vaginal	normal	spontaneus	Normal pregnancy and birth. Neonatal hypotonia, bad thriving, tube fed.	normal	normal pregnancy and birth	pre-eclampsia, tinted amniotic fluid			N/A	Polyhydramnios at 40w3d				Gestational diabete, not requiring insulin	prematurity (33 weeks)	normal; c-section	Normal pregnancy.		SGA, otherwise normal; apgar 9/10/10	normal vaginal pregnancy. Mother with diet controlled gestational diabetes	Cesarian section due to prolonged labor and decels	normal	normal vaginal			Given increased risk of trisomies on screening but declined invasive testing				normal; both mom and dad were 35 years old at the time of his delivery. Mom took one course of antibiotics for a UTI during pregnancy. Vaginal delivery.		polyhydramnios, right pyelic dilatation	congenital heart malformation (Fallot tetralogy), intra uterine growth retardation, microcephaly
Gestational age (weeks)	N/A	N/A	40 w	37 w 4d	40 w	42 w	40 w	39 w 4d	39 w	37w 6d	40w	39 w	39w	N/A	N/A	N/A	40w5d	N/A	N/A	N/A	38 cm	33 w	full term	N/A	N/A	term 40+0	39w	39 w	40 w	40 w	N/A	N/A	Term +9d	N/A		N/A	35 w		38 w	35 w
Length	N/A	N/A	56 cm	40 cm	N/A	N/A	N/A	52 cm	54 cm	51 cm	N/A	N/A	51.5 cm (-0.5 SD)	N/A	N/A	N/A	53 cm (P50-P75)	N/A	N/A	N/A	50 cm	N/A	N/A	N/A	N/A	45.5cm (-2.48SD)	53.3cm	50.17 cm	50 cm	53 cm	N/A	N/A	53 cm	N/A		N/A	56 cm		N/A	37 cm
Weight	N/A	N/A	3800 g	1430 g	N/A	3700 g	N/A	3210 g	2919 g	3280 g	N/A	3200 g	3400 g	N/A	N/A	N/A	4110g (P75-P90)	N/A	N/A	N/A	3400 g	2130 g	4030 g	2900 g	N/A	2230g (-2.37SD)	3147 g	3800 g	3600 g	3870 g	N/A	N/A	3490 g	N/A		N/A	4170 g		2800 g	1370 g
Head circumference	N/A	N/A	37 cm	29 cm	N/A	N/A	N/A	34 cm	35 cm	36 cm	N/A	N/A	35 cm	N/A	N/A	N/A	38 cm (P90-P97)	N/A	N/A	N/A	34 cm	N/A	N/A	N/A	N/A	32.5cm (-1.78SD)	34.3cm	N/A	34 cm	36 cm	N/A	N/A	38 cm	N/A		N/A	35.5 cm		31 cm	27 cm
Current Stature									without any particular abnormalities																	at age 5y 7m											(at time of eval 10/8/19)			died at 2months 1/2
Weight	-2 SD	85 kg (+1.26 SD)	39 kg (+0.11 SD)	-2.5 SD	-0.39 SD	N/A	N/A	13.7 kg (-2 SD)	78 kg (+0.7 SD)	-1,6 SD (4y3m)	21 kg (0 SD)	-2.5 SD	23.3 kg (-0.5 SD)	Normal	Normal	N/A	12.4kg(+0.15SD)	-3 SD	Normal	Normal	88 kg (+2.90 SD)	35 kg (+2.11 SD: 7y)	25.9 kg (+0.72 SD)	16.5 kg (-0.73 SD)	N/A	19.3kg (-0.27SD)	14.1 kg (+0.96 SD)	17.46 kg (+0.02 SD)	67 Kg (+0.82 SD)	26 kg (+1.6 SD)	N/A	-2 SD	56kg (-0.3 SD)	36 kg (-1.31 SD; 13 y)		N/A	10.1 kg (-0.7 SD)		3.2 kg	N/A
Height	-1,6 SD	176 cm (-0.68 SD)	160 cm (+1.85 SD)	-2.5 SD	+0.03 SD	N/A	N/A	97 cm (-2 SD)	181 cm (+0.05 SD)	-2.7 SD (4y3m)	120 cm (+1 SD)	-2.16 SD	125.7 cm (+1.1 SD)	Normal	Normal	N/A	91 cm (+1.92SD)	-2 SD	Normal	Normal	160 cm (+2.71 SD)	127.5 cm (+1.65 SD; 7y	N/A	103.2 cm (-1.01 SD)	N/A	108.2cm (-1.26SD)	97cm (+2.56 SD)	102.87 cm (-0.73 SD)	169,5 cm (+0.3 SD)	118 cm (+0.7 SD)	N/A	-2/-3 SD	165 (+0.2SD)	145.5 cm (-1.37 SD; 13 y)		short stature	85 cm (+1 SD)		53 cm	N/A
Head circumference	N/A	55 cm (-1.33 SD)	58 cm (+2.6 SD)	-1.88 SD	N/A	N/A	N/A	48 cm (-2 SD)	N/A	+0.5 SD (18m)	51 cm (-1 SD)	-0.85 SD	51.5 cm (-0.5 SD)	N/A	N/A	N/A	46.2 cm (-1.48SD)	Normal	N/A	N/A	56.2 cm (+1.64 SD)	52 cm (+0.63 SD; 7y)	52 cm (-0.31 SD)	50.3 cm (-0.53 SD)	+ 2.3 SD	48.6cm (-1.87SD)	48cm (-1.27 SD)	54.61 cm (+2.97 SD)	59,2 cm (+2.41 SD)	51 cm (-0.7 SD)	N/A	N/A	57cm (+1.3 SD)	54 cm (+1.08 SD; 6 y 9 m)		N/A	47.5 cm (+0.1 SD)		33 cm	N/A
Development
Speech delay	Yes	Yes	Yes	N/A - was babbling at 7 month visit	Yes	Yes	Yes	Yes	Yes	Yes	Yes	Yes	Yes	Yes	Yes	N/A	Yes	Yes	Yes	Yes	No	Yes	Yes	Yes	Yes	yes in expression; perzeption	Yes (nonverbal)	Yes	Yes	Yes	Yes	Yes	Yes	Yes		No	Yes		N/A	N/A
Age at first speech	12m	N/A	25 words at 4 years	Not yet at 13 months	14m	36m	36m	simple sentences: 3y	18m	20 m	36m	20 m	first words: normal then stagnation / first sentences: 6 y	21m	>24m	N/A	22m	36m	42m	n/a	11 mo	18 m	12 m	None yet	36m	expressive: at age 5y7m nearly non-verbal; gestures for "Mama" and "Papa" (mum and dad), no clear expressive speech	not applicable	12m	12m	8m	N/A	36m	2 -3y	first words at 48 months, first phrases at 66 months		N/A	started cooing 4-5 months old; babbling at 9 months old. No words		N/A	N/A
Speech at last exam	Able to speak simple sentences	dysarthia CAVE dual diagnosis with COL11A2 associated hearing defect	normal	None (7 months)	language regression at age 14m , rare single words	Normal	Normal	clearly expressive and receptive language development disorder (at the age of 36 months at the level of 24 months)	normal	speaks single words and a few 2-3 word sentences at age 3y2m	sentences	sentences	sentences	Phonological problems	N/A	N/A	single words	Few words, no sentences	Normal	Normal	Normal	age 6y11m: language disorder (reduced comprehension in complex verbal tasks; mild expressive syntax and articulation errors; word retrieval difficulties)	short sentences, 1-2 sentences together, difficult to understand	None yet	Normal	at age 5y9m No understandable words, commmunicates with two gestures.	not applicable	Speaks in full sentences but has articulation challenges and immature speech	normal	single words	N/A	Two to three words	Normal	N/A		N/A	vowel vocalizations		N/A	N/A
catch up speech development	No	No	Yes	not applicable	No	Yes	Yes	No	Yes	No	No	No	No	No	N/A	N/A	N/A	No	Yes	Yes	not applicable	No	No	No	Yes	no	No	N/A	Yes	no, from 8 to 17 months no further speech development with later improvement of speech, but still delayed	N/A	No	Yes	N/A		N/A	no		N/A	N/A
ID (IQ or normal/mild/ moderate/severe)	No (IQ 94)	mild	borderline	not evaluated	Severe	WAIS-IV IK 76 (borderline)	WAIS-IV IK 80 (borderline)	moderate	No (IQ normal)	moderate	not evaluated	moderate	mild	mild (IQ69)	No (IQ 85)	N/A	N/A	moderate	mild	mild	moderate (IQ 46)	no (specific learning disabilty in reading)	borderline	not evaluated	No (IQ 90)	IQ 55 (SON-R-28)	severe	Not evaluated	No (IQ 80/90)	moderate (IQ 50 in SON-R)	not evaluated	moderate	Mild. Took some GCSEs	mild (Leiter-R Full IQ 58, Stanford Binet Intelligence Scales 42)		N/A	significant global developmental delay		N/A	N/A
Motor delay	Yes	Yes, no detailes available	Yes	Yes	No	Yes	Yes	Yes	Yes	Yes	Yes	Yes	No	Yes	Yes	N/A	Yes	Yes	No	No	no	Yes	No	Yes	Yes	no	non ambulatory	Yes	Yes	Yes	Yes	Yes	Yes	No		No	Yes		N/A	N/A
Age first walking	42m	N/A	N/A	Not yet at 13 months	13m	36m	24m	22m	20m	3y	18m	24 m	14m	20m	>24m	N/A	24m with support not yet alone	23m	16m	18m	15 m	26m	20m	walks with suppot	24m	19m	not applicable	16m	15m	13m	N/A	18m	just under 2 years	13m		N/A	Not walking at 2y of age, can roll now		N/A	N/A
Persisten motor problems	Uses wheelchair for distances >100m	Hallux rigidus and Pes cavus et transversoplanus bilaterally	N/A	Gross and fine motor delays. At 9 months, language skills were at 7.5 months, motor skills closer to 5 months.	No	No	No	gross motor skills - normal, fine motor skills at the age of 36 months at the level of 25 months	No	N/A	No	No	No	No	No	N/A	hypotonia	No	No	No	later developmental disorder of fine and gross motor skills, normal milestones in first 2.5 yrs	Yes (wears SMOs; reports that legs tire with exercise; balance impairment)	No	Yes	Fine and gross motor problems	clumsy child	Duchenne Muscular Dystrophy however also has severe hpertonia and spasticity	Didn't walk well until 30m; has continued problems with coordination and balance although improving; Motor apraxia	No	Yes	N/A	Poor coordination	Hypermobile. Awkward gait	No (Motor skills: sum of Vineland-scores: 15)		No	not sitting independently, not crawling, not walking		N/A	N/A
catch up motor development	No	No	N/A	not applicable	not applicable	Yes	Yes	No	Yes	N/A	Yes	No	not applicable	Yes	Yes	N/A	N/A	Yes	not applicable	not applicable	Yes	No	not applicable	No	No	not applicable	not applicable	Yes	Yes	No	N/A	No	Yes	not applicable		N/A	No		N/A	N/A
Neuromuscular
Hypotonia	Yes	No	Yes	hypertonia	No	No	No	Yes, in 9 Month trunk instability	No	Yes	No	No	No	No	Yes	N/A	Yes	No	No	No	No	Yes	No	Yes	Yes	truncal hypotonia	severe hypertonia	Yes	Yes	No	N/A	N/A	Yes	No		No	Yes, generalized		Yes	Yes
Abnormal movements	N/A	only broad based and unsteady yet, no ataxia	No	Possible dx of cerebral palsy	No	Dysdiadochokinesia	No	ataxia with overtiredness	No	No	No	episodes of shaking of arms and legs when excited	No	N/A	N/A	N/A	No	N/A	N/A	N/A	No	No	jerky movements during sleep	ataxia	N/A	no	N/A	No	No	No	N/A	N/A	No	No		No	No		N/A	No
Epilepsy	No	tonic-clonic seizures, onset at 6 years of age	myoclonic epilepsy, onset in first year of life	No	Yes, onset at 5 y	No	No	no (one febrile seizure at the age of 2 y)	No	No	No	No	No	No	No	N/A	No	No	No	No	No	No	No	Seizure like activity	No	No	tonic-clonic seizures, onset around 5 m (currently they most often are roving eye movements and frequent back-arching, seizures are not well controlled with Keppra, Ativan, Phenobarbital, Topiramate, and Baclofen)	No	single episode of seizures	Yes, onset at 8 months of age	N/A	No	Yes	No (1 seizure related to fever)		No	Yes, on keppra		Status epilepticus at 6 hours	No
Persistent Epilepsy	not applicable	seizure-free from about 22 years of age	seizure-free from about 6 years of age, EEG anomalies still present	not applicable	first seizures associated with hyponatremia and possible water intoxication	not applicable	not applicable	No	not applicable	not applicable	not applicable	not applicable	not applicable	not applicable	not applicable	N/A	N/A	not applicable	not applicable	not applicable	not applicable	not applicable	not applicable	N/A	not applicable	not applicable	Yes, drug-resistant epilepsy, at age of 4 years	N/A	No	seizure-free from about 17 months of age	N/A	not applicable	Yes	not applicable		not applicable	refractory epilepsy		Status epilepticus	No
Facial dysmorphology
Head shape	Plagiocephaly	normal	dolicocephaly		Normal			Normal	Normal	brachycephaly, large anterior fontanel		Normal	normal		Brachycephaly	N/A	brachycephaly					normal	normal	brachycephaly	normal	normal	normal	Maybe Dolichocephaly	macrocephaly, mild oxycephaly	dolichocephaly		normal	normal				plagiocephaly, s/p helmet treatment		N/A	microcephaly
Face	broad forehead	normal	long face	dysmorphic features noted by genetics NP over telemedicine. Additional details not available	mild frontal bossing	broad forehead	broad forehead	mild frontal bossing	Normal	mild frontal bossing	N/A	broad forehead, triangular face	broad forehead	frontal bossing	frontal bossing	N/A	broad forehead	N/A	N/A	long	long	normal	N/A	Broad forehead	normal	normal	normal	broad forehead	normal	normal	N/A	normal	normal	N/A		N/A	normal		N/A	N/A
Hair	N/A	normal	high frontal hairline	N/A	Normal	N/A	N/A	Normal	Normal	low hairline, widows peak, hair growth crena ani (S2/S3)	N/A	high frontal hairline	normal	thin	N/A	N/A	normal	N/A	N/A	N/A	N/A	normal	normal		normal	normal	normal	Normal	low frontal hairline	normal	N/A	normal	normal	N/A		N/A	normal		N/A	normal
Eyes	long palpebral fissures	normal	sparse eyebrows, hypertelorism	strabismus	Normal	Down slanting palpebral fissures	Down slanting palpebral fissures	mild strabism right	Normal	ptosis, hypertelorism, mild epicanthus, divergent strabism	N/A	normal	large eyebrows	N/A	N/A	N/A	deep-set eyes	N/A	N/A	N/A	N/A	normal	normal	normal	normal	normal	Down slanting palpebral fissures	impression of hypertelorism	synophrys, bushy eyebrows, epicanthus	normal	hypotelorism	normal	Deep set eyes. Full, straight brows	N/A		U congenital glaucoma	normal		up slanting palpebral fissures	horisontal palpebral fissures
Nose	N/A	large nasal tip	depressed nasal bridge	N/A	Normal	Normal	Normal	Normal	Normal	slightly retracted columella	large nasal tip	broad nasal tip	anteverted nares	N/A	N/A	N/A	anterverted nares	bulbous	bulbous	long	anteverted nares, prominent columella	normal	normal	large	normal	large nasal tip, identical to healthy father > possibly not associated	normal	Normal (form similar to unaffected parent)	wide, with bulbous tip	N/A	N/A	normal	Normal	N/A		N/A	normal		N/A	normal
Philtrum	N/A	normal	normal	N/A	Normal	Normal	Normal	Normal	Normal	normal	N/A	normal	normal	N/A	N/A	N/A	smooth	N/A	N/A	N/A	long	normal	normal	Smooth	normal	normal	normal	well-defined	deep	normal	N/A	normal	Normal	N/A		N/A			long philtrum	long philtrum
Mouth	N/A	normal	thick lips, high palate	N/A	Normal	Normal	Normal	Normal	Normal	high palate	N/A	normal	normal	N/A	N/A	N/A	normal	thin vermillion of the upper lip	N/A	N/A	N/A	normal	normal	Wide	normal	normal	normal	tented upper lip	full lower lip	high palate	N/A	normal	Normal	N/A		N/A	small mouth and tented upper lip		thin upper lip	normal
Teeth	N/A	normal	normal	N/A	Normal	Normal	Normal	Normal	Normal	normal	N/A	normal	normal	N/A	Oligodontia	N/A	normal	N/A	N/A	N/A	N/A	normal	widely spaced central incisors	Normal		normal	normal	Normal	Diastema between the incisors	normal	N/A	N/A	N/A	N/A		N/A	N/A		N/A	N/A
Chin	N/A	normal	pointed chin	N/A	Normal	Normal	Normal	Normal	Normal	normal	N/A	pointed	normal	N/A	N/A	N/A	normal	N/A	N/A	N/A	N/A	normal	N/A	Normal	normal	normal	normal	Mild retrognathia	mild micro-retrognathia	retrognathia	N/A	normal	Normal	N/A		N/A	N/A		N/A	normal
Ears	N/A	normal	large ears	N/A	Normal	Normal	Normal	Normal	Normal	low set, slightly rotated	N/A	slighlty protruding	normal	N/A	N/A	N/A	low set ears; posterior rotation; uplifted lobes	small, low-set	protruding; absence of rising branch of the ear	absence of rising branch of the ear	fleshy ear lobes	normal	N/A	Low set, posteriorly rotatated, small.	normal	normal	low set	Normal	low-set	posteriorly rotated and deep set	N/A	normal	slightly simple in structure and cupped	N/A		N/A	normal		posterior rotated	normal
Skeletal
Joint laxity	hypermobility	normal	Yes	N/A	Normal	Normal	Normal	Yes	N/A	Yes	normal	No	Yes	N/A	N/A	N/A	No	N/A	N/A	N/A	N/A	normal	mild	Yes	N/A	normal	not applicable (hypertonia, unable to relax)	No	no	normal	N/A	N/A	hypermobile	N/A		N/A	N/A		N/A	No
Skeletal/posture problems	pectus excavatum	normal for his age	pectus excavatum	N/A	Normal	Normal	Normal	normal	N/A	feet	no	mild scoliosis	no	N/A	N/A	N/A	No	congenital torticollis	N/A	N/A	N/A	normal	no	N/A	N/A	normal	not applicable (hypertonia, unable to relax)	difficulty with posture- slouches	scoliosis, Lower limbs heterometry	normal	N/A	N/A	Mild scoliosis	N/A		N/A	mild pectus		short arms	No
Hands and feet	N/A	normal for his age	elongated, long fingers	N/A	Normal	Normal	Normal	normal	N/A	bilateral 4-finger crease, pes planovalgus	normal	slender fingers, prominent fetal finger pads	clinodactyly of the 5th fingers; brachydactyly of the 5th toes	Sinistral rudimentary postaxial polydactyly	N/A	N/A	normal	N/A	spatulate fingers	N/A	Contractures of upper ankle joints, pes planovalgus;deep set nails (feet)	normal	flat feet, improved with orthotics	Hockey stick palmar creases	N/A	normal	normal	mild 5th finger clinodactyly; 2nd toe overlapping halluces	hallux valgus	unilateral simian crease, clinodaktyly of toes I	N/A	N/A	flat, everted feet, rolled in at ankles. Had orthotics in the oast	N/A		N/A	Hands: single transverse palmar crease and tapered fingers. Normal feet and toes		N/A	normal
Other
abnormal behavor	N/A	N/A	No	No (at 13 months)	ASD	ASD	N/A	lower frustration tolerance, body awareness disorder, abnormal social interactions (often sufficient to himself and makes little contact with the other people. If so, it does so with gestures and not with facial expressions or language, doesn't always respond to verbal prompts)	normal	She has a temper, selfharming behaviour. Short attention span.	attention deficit hyperactivity disorder, agressive	Yes; episodes of shaking of arms and legs when excited	frustration intolerance, relational difficulties, mild obsessive-compulsive disorders (alignments)	N/A	normal	ASD	normal	normal/ hyperactiv	normal	normal	behavioral anomalies, short attention span	attention deficit hyperactivity disorder	N/A	N/A	normal	yes: low frustration tolerance; good spatial orientation; prominent changing moods at age 5y	N/A	ASD, sensative to auditory and tactile stimuli; low frustration tolerance	Social relationship deficits, attention deficit, visuospatial deficit	refusal behaviour, separation problems, fear of enclosed spaces	N/A	ASD, hyperactive, meltdowns with screaming. Self-harms (head banging, scratching, biting). Also aggressive behavour with others, e.g. siblings	Low mood	ASD. Behavioural abnormalities first noticed at 30 months		N/A	N/A		not applicable	not applicable
Brain MRI	Widened right ventricle, slightly prominent fourth ventricle	hippocampal sclerosis	mild inferior vermis hypoplasia, polymicrogyria	There are several foci of hyperintensity on T1 and hypointensity on T2 with restricted diffusion localized in a linear pattern in the periventricular white matter and bilateral centrum semiovale. The spectroscopy over the bilateral white matter and basal ganglia demonstrates a peak of lactate.	Symmetirc, pervientricular white matter T2 hyperintensities	N/A	N/A	MRI brain (09/2018 and without progression on 09/2019): e-vacuo enlargement of the liquor spaces, small spots, partly confluent medullary lesions in the cerebral medulla on both sides (differential diagnosis cannot be clearly assigned), aplasia of the Simgus sigmoid on the right in the inforior portion as a standard variant .	N/A	N/A	N/A	Chiari malformation	N/A	normal	normal	N/A	rathke's cyst	N/A	N/A	N/A	N/A	periventricular leukomalacia	normal at 5 y of age	Normal	Enlarged subarachnoid space	N/A	global white matter loss	No structural abnormality in the brain or spine, A few scattered supratentorial white matter foci of T2/FLAIR prolongation are nonspecific	cranial asymmetry with mild oxycephaly, no brain malformations	normal	N/A	N/A	normal	N/A		N/A	Brain MRI 9/28/18 (performed ~ 6 months old) - normal per report		periventricular white matter signal abnormaly	microcephaly <3rd centile, thin corpus callosum, vermis hypoplasia, dilated 4th ventricule
Genital malformations	N/A	normal	normal	redundant foreskin	Normal	unilateral cryptorchidism	Normal	penal hypospadias, bilateral cryptorchidism	N/A	Normal	bilateral cryptorchidism	normal	normal	N/A	N/A	N/A	bilateral cryptorchidism	N/A	N/A	N/A	micropenis	bilateral inguinal hernia, penile adhesions	N/A	Cryptorchidism	N/A	normal	normal	N/A	normal	normal	hypospadia	hypospadia	N/A	N/A			normal		normal externe genitalia but hemi-uterus	clitoris hypertrophy
Heart and lung	Antenatally detected pulmonary sequester	mitral valve insufficiency I-II°, paroxysmal Arrhythmia absoluta	atrial septal defect	proximal branch pulmonary stenosis, small atrial communication, mild elevation of RV pressures, and unclear left coronary anatomy	Normal	Normal	Normal	normal	normal	suspicion of cardiomyopathy, but normal echocardiography age 1 y	N/A	branch pulmonary stenosis	normal	Persistent ductus arteriosus;	N/A	N/A	Normal	Patent ductus arteriosus;	N/A	VSD, patent ductus arteriosus; pulmonary hypertension	normal	atrial septal defect vs stretched patent foramen ovale with left-to-right shunt	normal	Hypoplastic right ventricle.	N/A	patent foramen ovale	normal	normal	normal	normal	N/A	N/A	N/A	Slight heart murmur			normal		thickness of the left ventricul, tortuous ductus arteriosus and bilobed lungs	tetralogy of fallot, died after a refractory respiratory disorder
Sensory and skin
Vision	N/A	N/A	normal	severe retinopathy	Normal	Normal	Normal	Normal	N/A	divergent strabism	hypermetropia	intermittent left exotropia	N/A	N/A	N/A	N/A	Divergent strabism; cataract; hypermetropy	N/A	N/A	N/A	normal; Glasses (slight farsightedness) no longer necessary	exotropia s/p repair, ametropia both eyes, trouble with smaller font sizes	normal	Right intermittent esotropia, wears glasses.	N/A	normal	mild optic nerve atrophy (G-tube dependent)	hyperopia; intermittent exotropia in left eye	normal	normal	N/A	N/A	normal	N/A		N/A	mild astigmatism, intermittent exotropia; will be evaluated for CVI this summer/fall.		N/A	N/A
Hearing	N/A	hypacusis (VUS in COL11A2)	normal	normal	Normal	Normal	Normal	normal	N/A	recurrent middle ear infections, tubulation. Mild to moderate hearing impairment on the rigt side, unknown if conductive or sensorineural type	normal	normal	normal	N/A	N/A	N/A	Normal	N/A	N/A	N/A	normal	normal	normal	N/A	N/A	normal	normal	No concerns	normal	normal	N/A	N/A	normal	N/A			normal		N/A	N/A
Skin	N/A	multiple sebaceous cysts (earlobe, cheek, arm and buttox)	normal	N/A	Normal	Normal	Normal	normal	N/A	hair growth upper crena ani (S2/S3)	N/A	protruberant umbilicus	N/A	protruding umbilicus with thin skin around	N/A	N/A	congenital dermal melanocytosis spot	N/A	N/A	N/A	strae distensae	normal	normal	N/A	N/A	normal	normal	Occipital nevus flammeus	normal	normal	N/A	N/A	normal	N/A			eczema		frontal angioma	normal
additional information
		both parents are said to have had lower intellect and worked as farm hands in an agricultural setting, no consanguinity, mother was hard of hearing as well (onset unknown), one sister deid at 6 months of life due to "pneumonia"; published in Zacher et.al 2021 DOI: 10.1038/s41436-021-01153-6	Umblical hernia	Umbilical hernia, GERD,		Dysmaturitas at birth	mother of individual 6	Failure to thrive with all parameters now below the 3 percentile; a very dysharmonic development profile	parents not available, but sister with schizophrenia and brother with ASD, Cousin in the paternal line also with speech delay; gross motor skills - normal, fine motor skills at the age of 26 months very good; somethimes fatique, chronical obstipation, in childhood often ill (respiratory infections); father of individual 8	Mother also has some developmental delay, as several others in the family. The patient is in foster care. When she has a fever, has a high fever (> 40 °C), and has a fever for 6-8 days, but is not objectively very sick.		severe feeding difficulty (PEG fed), delayed closure of anterior fontanelle, sacral pit			fatigue	published in Rubeis et.al 2014 DOI: 10.1038/nature13772	severe R vesicoureteral reflux, motivating R nephrectomy; gastroesophageal reflux; father with macrocephaly (head circumference: 58 cm; +2.02 SD), deep-set eyes, low-hanging columella, short philtrum, presbyopia and unremarkable IQ, but clinical assessment is complicated by the language barrier (even with a translator).	gastroesophageal reflux		mother of individual 18 and 19	carries also a likely pathogenic de novo variant (NM_017934.7:c.860C>A; p(.Ser287Tyr) in the PHIP gene (Chung-Jansen syndrome).	History of adenotonsillar hypertrophy, Sialorrhea; father with bipolar disorder and ADHD; mother with normal language and motor development, In school she did have an individual education plan due to difficulties with 'word retrieval'. She still has this issue as an adult. She also reports having a 'hard time with math'. However, she was not formally diagnosed with learning disability. Highest le…	snoring better since adenotonsilectomy; history of intermittant viral induced asthma	Hypercalciuria. Silent aspiration. G-tube dependence.	chronic opstipation; bilateral inguinal hernia; umblical hernia	CGH and basic metabolic testing: normal; failure to thrive in first three years of life and severe feeding difficukties: ; Mild truncal obesity at age 5 years; obstipation at age 5 years; Family history: parental consanguinity (first cousins); Ethnicity: Turkish, one healthy sibling, two healthy halfsiblings; Leukocyte-derived, transcribed cDNA: A cDNA fragment obtained with primers Exons 21 and …	spasticity, Was also diagnosed with Duchenne muscular dystrophy.	torticollis s/p PT	exotropia	mother with learning disability, no graduation and no known history of development delay			‡ Chr10 band in karyotype incorrectly assigned as q26.1;	karyotype (X)x1,(1-22, Y)x2			EEG 4/19/19: "This EEG obtained during wakefulness and drowsiness is still abnormal due to background slowing for age. No epileptiform discharges noted. Sleep not recorded. "Swallow study 10/3/19: Silent aspiration with thin consistency barium, Genetic testing: SMA panel normal (2 copies of SMN1), Methylation 15 testing - normal. CK normal, CBC with elevated MCV and MCH, BMP normal. Metabloc: Pur…		ectopic pancreas, bile duct paucity, Exome sequencing was unremarkable	neonatal thrombocytopenia, hypoplastic kidneys, S4-S5 fusion

## Sheet: abbreviations
abbreviation	meaning
y	year
m	month
seq	sequencing
N/A	information not available
SD	standard deviation
ASD	autism spectrum disorder
